# Supplementary material for: COVID-19 Vaccine Does Not Increase the Risk of Disease Flare-Ups among Patients with Autoimmune and Immune-Mediated Diseases
Source: J Pers Med. 2021 Dec 2;11(12):1283. doi: 10.3390/jpm11121283 (PMC8707188; doi:10.3390/jpm11121283)
Supplement: Supplementary file 1 [file jpm-11-01283-s001.zip]

Archive with 1 entries (1 files):
- jpm-1453160-supplementary.pdf
